# Supplementary material for: Immune-associated molecular occurrence and prognosis predictor of hepatocellular carcinoma: an integrated analysis of GEO datasets
Source: Bioengineered. 2021 Aug 23;12(1):5253–65. doi: 10.1080/21655979.2021.1962147 (PMC8806587; doi:10.1080/21655979.2021.1962147)
Supplement: Supplemental Material [file KBIE_A_1962147_SM7289.zip]

Archive with 2 entries (1 files):
- supplementary/
- supplementary/Supplementary Table 1.docx
